# Supplementary material for: A database of elemental compositions of architectural float glass samples measured by LA-ICP-MS
Source: Data Brief. 2020 Mar 18;30:105449. doi: 10.1016/j.dib.2020.105449 (PMC7152707; doi:10.1016/j.dib.2020.105449)
Supplement: Supplementary file 1 [file mmc1.xml]

<?xml version="1.0" encoding="utf-8" standalone="no"?>
<data>
  <datasets>
    <author>sypark@iastate.edu;drsoyoung66@naver.com</author>
    <type>1</type>
    <dataset>
      <name>Elemental chemical compositions of float glass samples</name>
      <caption />
      <description>We measured the elemental chemical composition of architectural float glass fragments using LA-ICP-MS. We received 48 panes that were produced on consecutive days, from two glass manufacturers in the U.S. Half of each pane was broken into small fragments and 24 fragments were randomly sampled from each half pane. Measurements of 18 elemental concentrations were obtained from each fragment at each measurement occasion.  </description>
      <filetype>
        <name />
      </filetype>
      <filesize />
      <source>0</source>
      <sourcename>Original Data</sourcename>
      <access>
        <type>1</type>
        <name>Data available in data repository</name>
        <reponame>Elemental chemical compositions of float glass samples</reponame>
        <PersistentId>Will be provided, once the manuscript is accepted for publication. </PersistentId>
        <deeplinkurl>https://figshare.com/s/07ca05453ef12157cd29</deeplinkurl>
      </access>
    </dataset>
  </datasets>
</data>
